# Supplementary material for: Cardiovascular Biomarker Profiles in Obesity and Relation to Normalization of Subclinical Cardiac Dysfunction after Bariatric Surgery
Source: Cells. 2022 Jan 26;11(3):422. doi: 10.3390/cells11030422 (PMC8834585; doi:10.3390/cells11030422)
Supplement: Supplementary file 1 [file cells-11-00422-s001.zip]

Archive with 1 entries (1 files):
- cells-1529973-supplementary.pdf
